# Supplementary material for: Quantitative Computed Tomography Features for Predicting Tumor Recurrence in Patients with Surgically Resected Adenocarcinoma of the Lung
Source: PLoS One. 2017 Jan 9;12(1):e0167955. doi: 10.1371/journal.pone.0167955 (PMC5221878; doi:10.1371/journal.pone.0167955)
Supplement: S1 File — (XLSX) [file pone.0167955.s002.xlsx]

## Sheet: Study patients
	CT thickness:	1mm	1mm	1mm	1mm	1mm	1mm	1mm	1mm	1mm	1mm	5mm	5mm	5mm	5mm	5mm	5mm	5mm	5mm	5mm	5mm
Patient no.	Group (1: no recurrence, 2: recurrence)	Diameter	Perimeter	Area	Mean attenuation	Circularity	Aspect ratio	Roundness	Skewness	Kurtosis	Entropy	Diameter	Perimenter	Area	Mean attenuation	Circularity	Aspect ratio	Roundness	Skewness	Kurtosis	Entropy	Age	Gender (male 1)	Smoking (1: no, 2: ex, 3: current)	Pack year	Lepidic %	Lymphovascular invasion (+): 1	LN number, n	Peritumoral interstitial thickening (+): 1	Pathologic long diameter, mm	Stage	Stage_group	Pathologic T stage	Pathologic N stage	EGFR (+)	micropapillary or solid (+): 1	Follow-up, day	maxSUV
Patient no. 1	1	33.716	139.197	319.236	-374.355	0.249	1.712	0.584	0.065	-0.811	7.393	31.817	92.958	388.543	-404.646	0.565	1.569	0.637	-0.422	0.251	7.217	69	1	1	50	60	0	0	0	29	IA	1	3	0	0	0	604	4
Patient no. 2	2	27.625	95.502	409.964	58.616	0.566	1.148	0.871	-0.018	0.389	7.01	25.94	83.945	417.486	25.404	0.744	1.124	0.89	-3.232	12.41	6.174	67	2	3	0	0	1	0	0	25	IA	1	3	0	1	0	564	3.5
Patient no. 3	1	28.568	119.774	303.539	-18.915	0.328	1.173	0.853	-2.566	10.261	6.488	34.54	108.938	493.052	-216.052	0.522	1.206	0.829	-0.118	-0.798	7.383	67	2	3	0	0	0	0	0	35	IB	1	5	0	1	0	818	2.9
Patient no. 4	1	57.233	164.857	1396.88	51.255	0.658	1.55	0.645	0.309	1.349	6.616	56.508	167.002	1449.01	25.786	0.653	1.574	0.635	-2.059	5.94	6.047	75	2	3	0	0	0	0	1	65	IIA	2	6	0	1	0	315	8
Patient no. 5	1	45.556	159.018	1020.78	25.907	0.509	1.483	0.674	0.014	0.208	7.057	45.433	141.7	1048.27	1.049	0.656	1.481	0.675	-2.131	4.994	6.767	55	2	3	0	0	1	4	0	45	IIA	2	5	1	1	0	768	15
Patient no. 6	2	25.713	71.003	275.542	84.127	0.687	1.824	0.548	-0.003	0.975	6.798	24.635	77.206	255.889	62.551	0.541	1.495	0.669	0.418	0.964	6.848	65	1	2	20	0	0	0	0	18	IA	1	2	0	1	0	692	9
Patient no. 7	1	21.619	63.474	132.072	32.884	0.414	1.663	0.601	-1.367	3.737	6.481	18.819	52.614	126.569	-55.109	0.575	1.719	0.582	-1.414	1.899	6.605	70	1	2	25	0	0	0	0	40	IB	1	5	0	0	0	372	9.3
Patient no. 8	1	19.925	55.085	118.707	-191.123	0.488	1.647	0.607	0.164	-0.695	7.088	21.029	54.192	139.54	-296.208	0.597	1.63	0.614	0.084	-1.09	7.329	55	2	3	0	0	0	0	0	15	IA	1	2	0	1	0	818	1
Patient no. 9	1	12.888	34.113	55.225	-192.047	0.606	1.86	0.538	0.105	-0.52	6.515	14.703	50.086	87.333	-254.324	0.437	1.116	0.896	-0.248	-1.113	7.003	75	1	2	50	70	0	0	0	11	IA	1	2	0	1	0	557	1
Patient no. 10	1	21.108	70.84	179.136	-448.815	0.453	1.395	0.717	1.349	2.17	6.724	24.633	85.215	219.097	-471.711	0.383	1.329	0.752	0.625	0.288	7.101	57	1	2	8	100	0	0	0	17	IA	1	2	0	1	0	563	1.7
Patient no. 11	1	12.105	36.984	58.755	-676.941	0.521	1.262	0.792	1.234	1.23	6.364	6.138	17.851	22.465	-594.554	0.886	1.088	0.919	0.404	-0.657	5.661	53	2	3	0	80	0	0	0	6	IA	1	2	0	1	0	464	2
Patient no. 12	1	36.959	127.329	402.663	-172.238	0.314	1.817	0.55	-0.386	-0.873	7.289	33.58	105.45	364.744	-187.946	0.413	1.824	0.548	-0.283	-1.226	7.46	49	2	3	0	40	0	0	0	35	IB	1	5	0	1	0	521	3.4
Patient no. 13	2	43.444	156.058	1027.42	60.814	0.531	1.134	0.882	-0.488	2.548	6.578	41.942	129.922	943.911	49.146	0.702	1.128	0.887	-2.884	14.559	5.958	76	2	3	0	10	1	1	0	40	IIA	2	5	1	1	0	788	5.1
Patient no. 14	1	20.393	55.39	189.853	-486.884	0.816	1.315	0.761	1.003	0.019	7.042	20.926	75.952	200.073	-512.016	0.436	1.092	0.916	1.044	0.006	7.047	53	2	3	0	70	0	0	0	18	IA	1	2	0	1	0	765	4.3
Patient no. 15	1	15.802	44.825	110.477	-300.722	0.691	1.231	0.812	0.012	-0.71	7.14	14.118	39.892	109.831	-340.041	0.867	1.182	0.846	-0.4	-0.437	7.034	51	2	3	0	0	0	0	0	12	IA	1	2	0	1	0	364	5.2
Patient no. 16	1	11.415	32.68	55.298	-15.325	0.655	1.288	0.776	-0.294	-0.101	6.496	10.972	32.127	58.102	-150.527	0.707	1.536	0.651	-0.132	-1.355	6.738	71	2	3	0	30	0	0	0	11	IA	1	2	0	1	0	800	2
Patient no. 17	1	22.277	95.367	144.633	-319.26	0.213	1.447	0.691	0.292	-1.338	7.216	23.721	61.838	169.722	-394.987	0.558	2.579	0.388	0.265	-0.927	7.402	67	2	3	0	20	0	0	0	15	IA	1	2	0	1	0	415	2.4
Patient no. 18	1	19.735	80.861	175.781	7.358	0.338	1.065	0.939	-0.47	0.372	7.022	21.83	69.187	246.484	-140.667	0.647	1.078	0.928	-0.46	-0.751	7.521	73	2	3	0	10	0	0	0	19	IA	1	2	0	1	0	578	2.4
Patient no. 19	1	33.59	121.456	532.386	47.489	0.455	1.173	0.853	-0.014	0.058	7.163	32.137	98.992	522.888	25.795	0.671	1.143	0.875	-1.193	1.498	7.022	74	1	2	30	20	1	0	1	33	IB	1	5	0	1	0	512	10.2
Patient no. 20	1	12.581	50.118	64.976	-181.718	0.33	1.094	0.914	0.166	-0.417	6.685	11.991	38.084	71.542	-335.251	0.62	1.179	0.848	0.292	-1.042	6.953	72	2	3	0	20	0	0	0	13	IA	1	2	0	1	0	649	2.4
Patient no. 21	1	15.65	42.259	107.411	54.163	0.753	1.653	0.605	-0.181	-0.012	6.833	14.883	45.742	101.142	38.628	0.607	1.391	0.719	-0.197	0.45	6.62	83	1	3	0	0	0	0	0	27	IA	1	3	0	0	0	534	5
Patient no. 22	1	29.769	103.366	255.133	31.438	0.338	1.393	0.718	-1.003	2.034	6.893	25.306	81.112	290.693	-129.978	0.557	1.18	0.847	-0.27	-1.024	7.314	75	2	3	0	10	0	0	0	24	IA	1	3	0	1	0	535	3.5
Patient no. 23	1	30.23	94.562	443.761	-21.541	0.624	1.317	0.759	-0.92	0.382	7.239	31.51	97.936	449.96	-70.059	0.59	1.372	0.729	-0.384	-0.511	7.455	48	2	2	3	10	0	0	0	35	IB	1	5	0	1	0	647	2.1
Patient no. 24	1	26.332	89.511	236.918	-419.965	0.397	1.76	0.568	0.824	0.254	7.016	23.065	67.43	204.881	-424.571	0.637	1.505	0.665	0.955	0.368	6.954	57	2	3	0	70	0	0	0	17	IA	1	2	0	1	0	563	1.9
Patient no. 25	1	29.43	101.939	379.446	11.827	0.46	1.184	0.845	-0.972	0.728	7.141	26.939	81.612	351.229	-0.826	0.663	1.214	0.824	-0.876	-0.319	7.34	64	2	3	0	20	0	0	0	25	IA	1	3	0	1	0	830	2.6
Patient no. 26	1	22.957	84.807	279.822	-454.624	0.5	1.254	0.798	0.557	-0.561	7.129	23.405	80.591	243.732	-443.028	0.472	1.165	0.858	0.356	-1.037	7.41	65	1	3	0	70	0	0	0	18	IA	1	2	0	0	0	659	2.4
Patient no. 27	1	15.146	44.501	62.965	-100.095	0.418	1.476	0.678	0.553	0.555	6.618	12.852	35.886	76.254	-203.859	0.744	1.345	0.744	-0.925	-0.375	6.823	57	2	3	0	0	0	0	0	12	IA	1	2	0	0	0	763	2.3
Patient no. 28	1	44.193	150.194	720.413	51.568	0.402	1.586	0.631	-0.018	0.177	7.06	44.823	144.284	714.806	-13.83	0.434	1.648	0.607	-1.035	0.171	7.316	64	2	3	0	0	0	0	0	54	IIA	2	6	0	1	0	533	15
Patient no. 29	1	47.468	192.2	712.424	28.872	0.247	1.605	0.623	-1.581	6.727	6.541	46.643	143.748	632.067	-8.138	0.375	2.42	0.413	-1.588	3.725	6.665	76	2	2	1	0	0	0	0	40	IB	1	5	0	1	0	668	3
Patient no. 30	1	15.164	44.132	97.874	-44.562	0.614	1.139	0.878	-0.22	-0.141	6.834	14.019	40.638	100.626	-121.691	0.766	1.223	0.818	-0.868	0.444	6.875	71	2	3	0	60	0	0	0	13	IA	1	2	0	1	0	648	1.4
Patient no. 31	1	26.067	116.302	321.24	-442.279	0.327	1.111	0.9	0.537	-1.072	7.406	22.695	70.048	261.533	-361.002	0.67	1.331	0.752	0.21	-1.249	7.585	61	1	3	0	10	0	0	0	22	IA	1	3	0	1	0	566	1.9
Patient no. 32	1	8.979	23.168	31.957	-41.062	0.748	1.478	0.677	0.625	0.24	5.684	8.559	19.561	28.515	-157.31	0.937	1.352	0.74	-0.139	-1.015	5.651	65	1	2	30	0	0	0	0	9	IA	1	2	0	1	0	526	1.7
Patient no. 33	1	36.849	184.842	437.176	-247.255	0.195	1.208	0.828	0.104	-1.267	7.542	41.26	156.789	844.133	-452.404	0.432	1.243	0.805	0.556	-0.61	7.559	82	1	3	0	40	0	0	0	28	IA	1	3	0	1	0	743	2
Patient no. 34	1	20.893	76.129	184.16	-51.679	0.399	1.124	0.89	-0.619	0.897	6.962	26.016	89.066	337.237	-231.272	0.534	1.23	0.813	-0.257	-0.629	7.417	66	2	3	0	40	0	0	0	24	IA	1	3	0	1	0	667	2
Patient no. 35	1	12.281	41.67	80.554	-306.877	0.58	1.177	0.849	0.04	-0.747	6.889	12.396	38.852	72.747	-338.79	0.612	1.257	0.795	0.122	-0.839	6.824	61	2	3	0	30	0	0	0	13	IA	1	2	0	0	0	703	4.7
Patient no. 36	1	7.343	20.451	26.055	-544.236	0.783	1.289	0.776	0.274	-0.282	5.816	10.35	28.794	33.293	-664.598	0.51	1.068	0.936	0.625	-0.518	6.012	55	2	2	3	60	0	0	0	7	IA	1	2	0	0	0	620	2.3
Patient no. 37	1	39.962	110.334	591.467	90.582	0.637	1.438	0.696	-0.149	0.114	7.119	38.524	116.292	615.494	85.733	0.572	1.504	0.665	0.166	0.067	7.092	56	2	3	0	10	0	0	1	32	IB	1	5	0	1	0	397	3.5
Patient no. 38	1	21.688	90.46	140.39	-84.942	0.216	1.418	0.705	-0.205	-0.254	7.049	23.371	84.157	161.156	-207.238	0.286	1.599	0.626	-0.072	-1.193	7.277	55	2	3	0	0	0	0	0	22	IA	1	3	0	1	0	738	6.5
Patient no. 39	1	22.265	88.397	95.064	-309.207	0.163	2.079	0.481	0.09	-0.02	6.804	22.846	85.39	136.222	-365.928	0.277	1.379	0.725	0.625	-0.438	7.089	73	2	3	0	10	0	0	0	18	IA	1	2	0	1	0	414	1.4
Patient no. 40	1	21.338	82.624	198.156	20.04	0.365	1.365	0.733	-0.777	4.216	6.376	20.484	68.337	203.141	-58.035	0.549	1.349	0.742	-1.349	0.966	6.992	56	2	3	0	0	0	0	0	16	IA	1	2	0	0	0	667	1.6
Patient no. 41	2	34.595	103.973	286.002	-110.936	0.37	2.113	0.473	-1.083	0.403	7.05	33.762	107.643	272.005	-82.848	0.295	2.612	0.383	-0.583	-0.384	7.314	58	2	3	0	5	0	0	0	27	IA	1	3	0	1	0	743	4.2
Patient no. 42	1	12.465	42.224	80.789	-169.84	0.566	1.195	0.837	-0.199	-1.386	6.746	12.232	32.22	44.936	-112.989	0.544	1.326	0.754	0.238	-1.076	6.262	68	1	3	0	0	1	0	0	13	IA	1	2	0	1	0	582	3.9
Patient no. 43	1	24.487	83.917	315.109	72.675	0.561	1.284	0.779	-0.071	0.653	6.886	23.507	72.883	325.156	43.25	0.769	1.178	0.849	-2.168	5.732	6.517	73	2	3	0	10	0	0	0	28	IA	1	3	0	1	0	359	2.1
Patient no. 44	1	32.009	100.087	376.615	-238.564	0.529	1.474	0.678	-0.242	-1.043	7.458	24.862	76.976	252.776	-297.157	0.64	1.359	0.736	0.088	-1.043	7.475	53	2	3	0	0	0	0	0	32	IB	1	5	0	0	0	560	4.5
Patient no. 45	1	13.553	36.765	49.822	-418.896	0.467	1.891	0.529	0.734	-0.779	6.14	11.17	31.025	48.955	-511.115	0.639	1.364	0.733	0.871	-0.208	6.198	53	2	3	0	60	0	0	0	11	IA	1	2	0	0	0	805	4.3
Patient no. 46	1	11.999	43.736	51.153	-520.457	0.361	1.353	0.739	0.817	1.312	6.418	11.043	32.558	63.687	-538.75	0.755	1.243	0.804	1.01	0.501	6.654	59	2	3	0	95	0	0	0	7	IA	1	2	0	0	0	667	2.1
Patient no. 47	2	46.371	135.574	570.352	66.752	0.39	2.395	0.418	3.782	24.691	5.768	39.938	99.157	449.667	31.556	0.575	2.214	0.452	-2.767	17.814	5.978	68	1	2	20	10	0	0	0	25	IA	1	3	0	0	0	623	2.2
Patient no. 48	1	24.791	79.844	252.598	-523.065	0.495	1.612	0.62	0.363	-1.022	7.448	25.441	89.127	254.889	-567.06	0.403	1.281	0.781	1.026	1.147	7.05	69	2	3	0	100	0	0	0	27	IA	1	3	0	1	0	479	1
Patient no. 49	2	9.785	25.577	37.691	-105.874	0.724	1.29	0.775	-0.544	1.924	5.897	10.239	26.761	40.291	-296.892	0.707	1.217	0.821	0.128	-0.701	6.222	66	1	2	2	0	0	0	0	8	IA	1	2	0	1	0	695	1.5
Patient no. 50	1	28.948	109.828	235.884	-676.344	0.291	1.436	0.696	1.776	8.375	6.267	22.649	93.68	251.862	-645.841	0.361	1.232	0.811	1.731	3.122	6.627	70	2	3	0	80	0	0	0	35	IB	1	5	0	0	0	760	3
Patient no. 51	1	14.7	60.013	61.362	-600.148	0.222	1.506	0.664	0.647	0.54	6.291	14.032	41.132	86.974	-585.141	0.646	1.474	0.679	1.061	1.727	6.432	49	1	2	70	70	0	0	0	12	IA	1	2	0	1	0	795	2.2
Patient no. 52	1	18.01	70.841	137.355	-296.668	0.349	1.194	0.838	-0.173	-0.16	7.067	18.879	61.765	137.755	-321.023	0.454	1.338	0.747	0.192	-0.587	7.143	74	1	2	15	40	0	0	0	18	IA	1	2	0	1	0	857	0.6
Patient no. 53	1	19.03	66.718	132.437	-102.831	0.373	1.133	0.883	-0.274	-0.35	6.944	23.806	80.109	197.286	-233.995	0.388	1.162	0.861	0.073	-1.031	7.327	65	2	3	0	40	0	0	0	65	IIA	2	6	0	1	0	359	3.2
Patient no. 54	1	11.882	30.752	57.534	54.493	0.77	1.69	0.592	-0.433	0.266	6.547	12.683	36.308	81.38	-49.107	0.776	1.417	0.705	-0.871	-0.376	6.729	60	2	3	0	0	0	0	0	13	IA	1	2	0	0	0	601	6.1
Patient no. 55	1	19.373	55.814	82.65	-139.482	0.355	1.734	0.577	-0.399	0.977	6.473	20.93	59.002	108.904	-322.183	0.393	2.092	0.478	-0.046	-0.816	7.015	64	1	3	0	10	0	0	0	13	IA	1	2	0	1	0	591	3.3
Patient no. 56	1	8.001	23.938	23.365	-435.36	0.523	1.295	0.772	0.043	-0.757	5.404	8.565	24.763	40.188	-632.756	0.824	1.105	0.905	0.138	-0.724	6.13	65	1	2	60	0	0	0	0	5	IA	1	2	0	0	0	761	1.3
Patient no. 57	1	5.633	17.599	14.454	-185.463	0.586	1.058	0.945	-0.078	-1.266	5.114	5.848	14.975	13.396	-395.211	0.751	1.887	0.53	0.438	-0.964	5.037	51	2	3	0	0	0	0	0	15	IA	1	2	0	0	0	838	2.1
Patient no. 58	1	17.653	60.514	136.125	-125.384	0.469	1.169	0.856	-1.375	0.868	6.504	18.031	49.028	145.688	-157.861	0.862	1.342	0.745	-0.924	0.426	6.87	60	1	2	30	0	0	0	0	14	IA	1	2	0	1	0	824	8.8
Patient no. 59	1	11.192	31.002	41.594	68.784	0.544	1.393	0.718	-0.144	0.562	5.866	10.404	31.525	52.938	-109.393	0.669	1.06	0.943	-1.163	0.718	6.171	62	1	2	10	10	0	0	0	18	IA	1	2	0	1	1	837	6
Patient no. 60	1	26.008	78.916	170.791	-69.702	0.345	3.036	0.329	-0.598	0.359	6.878	26.166	67.258	173.781	-221.359	0.483	3.117	0.321	-0.167	-1.053	7.47	55	2	3	0	0	0	0	0	24	IA	1	3	0	0	0	492	2
Patient no. 61	1	14.94	51.051	98.297	-22.209	0.474	1.121	0.892	-0.312	0.373	6.876	16.04	44.813	107.168	-177.377	0.671	1.599	0.625	0.264	-1.171	7.258	54	2	3	0	0	0	0	0	22	IA	1	3	0	1	0	565	3.2
Patient no. 62	1	67.062	284.107	2001.08	31.595	0.311	1.415	0.707	0.033	0.636	6.72	57.845	173.797	1914.72	24.544	0.797	1.294	0.773	-4.209	23.625	5.426	68	1	3	0	0	0	1	0	58	IIB	2	6	1	1	0	677	6.4
Patient no. 63	1	50.907	196.576	577.623	-271.356	0.201	2.381	0.42	0.077	-1.298	7.534	44.342	137.175	916.899	-379.653	0.612	1.495	0.669	0.256	-1.024	7.562	47	1	2	13	10	0	0	0	40	IB	1	5	0	0	0	572	5.6
Patient no. 64	1	17.788	75.108	148.717	-208.019	0.335	1.037	0.964	-0.225	-0.958	7.167	18.582	58.722	160.582	-241.17	0.585	1.177	0.85	-0.037	-1.343	7.325	56	2	3	0	20	0	0	0	25	IA	1	3	0	0	0	567	2.6
Patient no. 65	1	15.265	48.249	93.586	-65.035	0.51	1.33	0.752	-0.284	0.29	6.608	17.994	51.137	150.305	-292.142	0.727	1.271	0.787	-0.077	-1.103	7.286	52	1	2	20	20	0	0	0	15	IA	1	2	0	1	0	617	2.3
Patient no. 66	1	7.818	23.065	28.403	-584.835	0.671	1.188	0.842	0.017	-0.126	5.88	6.993	17.969	26.246	-625.521	1	1.178	0.849	0.439	-0.672	5.638	48	2	3	0	100	0	0	0	7	IA	1	2	0	1	0	680	1.7
Patient no. 67	1	38.18	142.042	471.502	37.718	0.295	1.191	0.84	-0.673	1.786	6.873	38.337	143.736	474.41	-22.027	0.289	1.194	0.837	-2.387	6.864	6.476	60	2	3	0	10	1	0	0	25	IA	1	3	0	1	0	758	4.9
Patient no. 68	1	14.379	48.558	80.846	-635.052	0.431	1.409	0.71	0.925	0.881	6.46	12.532	35.98	68.301	-669.68	0.663	1.292	0.774	0.701	-0.249	6.538	52	1	3	0	90	0	0	0	9	IA	1	2	0	1	0	866	2.1
Patient no. 69	1	16.739	65.74	115.75	-63.179	0.365	1.226	0.816	-1.254	1.725	6.715	19.759	71.159	180.514	-261.517	0.45	1.174	0.852	-0.071	-1.146	7.395	62	1	3	0	90	0	0	0	18	IA	1	2	0	1	0	575	1.7
Patient no. 70	2	8.018	20.598	30.25	-100.344	0.896	1.461	0.685	-1.286	1.2	5.394	7.436	19.073	26.469	-251.982	0.914	1.426	0.701	-0.29	-1.194	5.544	64	2	3	0	20	0	0	0	8	IA	1	2	0	1	0	722	0.9
Patient no. 71	1	8.52	24.023	25.952	-555.232	0.59	1.328	0.753	0.399	-0.469	5.663	8.342	27.126	33.85	-630.489	0.546	1.061	0.943	0.207	-0.74	6.039	54	2	3	0	100	0	0	0	7	IA	1	2	0	1	0	831	1.6
Patient no. 72	1	21.76	77.459	96.025	-613.826	0.233	2.531	0.395	0.626	0.791	6.592	21.76	61.384	115.856	-683.958	0.386	2.687	0.372	0.746	0.406	6.945	52	2	3	0	80	0	0	0	15	IA	1	2	0	1	0	851	0.7
Patient no. 73	1	11.936	36.274	61.813	-640.035	0.607	1.268	0.789	0.74	1.38	6.237	11.991	36.074	71.896	-641.817	0.694	1.052	0.951	0.849	0.485	6.472	44	2	3	0	100	0	0	0	10	IA	1	2	0	0	0	732	4.5
Patient no. 74	2	24.786	65.492	119.322	48.509	0.772	1.277	0.783	-0.209	0.414	6.726	25.361	77.78	115.33	-140.427	0.731	1.113	0.898	-0.573	-0.535	7.017	47	1	2	8	0	0	0	0	25	IA	1	3	0	1	0	516	3.1
Patient no. 75	1	14.507	47.62	69.351	-611.604	0.381	1.34	0.746	0.378	-0.564	6.836	11.675	34.812	62.828	-603.475	0.651	1.515	0.66	1.432	2.035	6.355	53	2	3	0	95	0	0	0	8	IA	1	2	0	0	0	429	1.9
Patient no. 76	1	20.611	60.905	165.904	-74.96	0.585	1.182	0.846	-0.354	-1.123	7.364	19.747	62.028	206.438	-208.731	0.674	1.145	0.874	-0.28	-1.089	7.627	57	2	3	0	0	0	0	0	22	IA	1	3	0	0	0	652	1.3
Patient no. 77	1	8.327	19.696	17.54	-557.372	0.568	1.958	0.511	0.998	1.083	5.13	4.516	11.185	8.974	-591.364	0.901	1.361	0.735	0.469	-0.315	4.459	52	2	3	0	100	0	0	0	6	IA	1	2	0	0	0	105	1.9
Patient no. 78	1	17.8	58.319	109.596	78.531	0.409	1.757	0.569	-0.632	0.627	6.717	17.595	46.79	127.256	47.633	0.724	1.711	0.584	-0.402	-0.396	6.577	58	1	2	18	0	0	0	0	18	IA	1	2	0	0	0	621	5.5
Patient no. 79	1	15.171	58.872	92.653	-552.132	0.343	1.249	0.8	0.854	0.504	6.697	17.379	51.878	148.048	-591.038	0.691	1.179	0.848	0.602	-0.163	7.109	57	2	3	0	90	0	0	0	8	IA	1	2	0	1	0	674	1.1
Patient no. 80	1	22.689	78.803	160.868	-209.576	0.326	1.556	0.642	-0.6	-0.441	7.3	24.12	79.541	189.635	-248.611	0.377	1.567	0.638	0.043	-1.154	7.409	56	2	3	0	30	0	0	0	16	IA	1	2	0	1	0	798	1.9
Patient no. 81	1	23.345	81.118	214.781	-274.586	0.413	1.188	0.842	0.074	-0.487	7.121	32.212	84.834	368.506	-454.941	0.643	1.591	0.629	0.119	-0.706	7.498	61	1	2	40	10	0	0	0	22	IA	1	3	0	1	0	536	4.4
Patient no. 82	1	14.091	38.55	83.812	-228.893	0.709	1.254	0.797	0.015	-1.025	6.514	12.023	34.861	76.5	-274.941	0.791	1.203	0.831	-0.096	-0.836	6.723	63	1	2	0	70	0	0	0	18	IA	1	2	0	1	0	834	4
Patient no. 83	1	11.734	29.321	54.621	-73.165	0.798	1.923	0.52	-0.705	1.548	6.088	14.125	32.275	62.747	-131.482	0.757	2.25	0.444	-1.57	2.314	6.296	61	1	3	0	30	0	0	0	13	IA	1	2	0	1	0	671	3.2
Patient no. 84	1	23.323	74.367	95.055	-362.859	0.297	1.107	0.903	0.031	-0.009	6.604	24.022	80.871	188.56	-595.436	0.362	1.42	0.704	0.902	1.358	6.598	58	1	2	40	10	0	0	0	18	IA	1	2	0	1	0	821	1.4
Patient no. 85	1	14.251	45.155	50.956	-350.324	0.323	2.496	0.401	1.227	2.681	5.988	14.732	45.156	107.778	-583.925	0.664	1.385	0.722	1.097	1.906	6.699	55	2	3	0	100	0	0	0	13	IA	1	2	0	1	0	872	2.1
Patient no. 86	1	24.891	90.266	121.269	-537.684	0.192	2.149	0.465	1.491	2.353	6.462	17.38	46.51	57.768	-509.779	0.338	2.647	0.378	1.356	4.016	6.166	48	1	2	5	60	0	0	0	15	IA	1	2	0	1	0	778	5.1
Patient no. 87	1	12.039	34.749	57.635	-479.568	0.6	1.497	0.668	0.628	-0.218	6.525	11.218	30.217	59.341	-515.598	0.817	1.403	0.713	0.286	-0.776	6.806	47	2	3	0	40	0	0	0	11	IA	1	2	0	1	0	264	3.3
Patient no. 88	1	15.641	46.82	82.146	-139	0.477	1.835	0.545	-0.389	0.257	6.703	15.039	45.576	78.889	-187.183	0.477	2.185	0.458	-0.04	-0.928	6.958	68	2	3	0	60	0	0	0	13	IA	1	2	0	0	0	799	2.4
Patient no. 89	1	22.185	75.572	234.118	35.437	0.515	1.335	0.749	-0.514	1.426	6.719	21.447	64.049	224.208	-23.692	0.687	1.368	0.731	-1.308	1.094	6.697	64	2	3	0	30	0	0	0	23	IA	1	3	0	1	0	849	5.3
Patient no. 90	1	24.571	98.803	218.724	-225.984	0.285	1.054	0.949	-0.192	-0.332	7.275	24.727	87.562	242.256	-324.218	0.397	1.176	0.85	0.239	-0.905	7.485	66	2	3	0	20	0	0	0	12	IA	1	2	0	0	0	849	2
Patient no. 91	2	21.284	68.082	235.496	54.939	0.64	1.206	0.829	-0.018	-0.139	7.146	20.309	62.25	232.323	-2.575	0.753	1.09	0.917	-1.492	1.68	6.933	59	2	2	5	0	0	0	0	16	IA	1	2	0	1	0	848	4.8
Patient no. 92	1	26.95	86.395	271.027	83.363	0.461	1.358	0.737	-0.065	-0.256	7.179	30.725	90.08	259.883	87.438	0.404	1.526	0.655	-0.434	0.119	7.15	64	2	3	0	0	1	4	0	20	IIA	2	2	1	1	0	779	3.3
Patient no. 93	1	32.735	102.788	380.745	-50.088	0.456	1.801	0.555	-1.402	0.779	6.825	33.623	93.278	371.968	-107.361	0.537	1.702	0.588	-0.564	-1.033	7.452	64	2	3	0	0	1	0	0	25	IA	1	3	0	1	0	836	6.4
Patient no. 94	1	28.768	89.483	337.971	-195.499	0.53	1.622	0.617	-0.022	-0.146	7.157	28.293	82.118	298.517	-192.119	0.557	1.492	0.67	0.055	-0.94	7.393	58	1	2	60	20	0	0	0	32	IB	1	5	0	1	0	802	2
Patient no. 95	1	19.951	61.648	189.524	-309.015	0.631	1.23	0.813	-0.001	-0.373	7.261	19.331	57.546	175.485	-322.379	0.666	1.183	0.845	0.23	-0.621	7.149	72	2	3	0	30	0	0	0	20	IA	1	2	0	1	0	824	2.8
Patient no. 96	1	24.811	69.558	213.875	-17.604	0.557	1.383	0.723	-1.355	3.242	6.813	23.052	67.647	197.559	-79.047	0.543	1.479	0.676	-0.513	0.385	6.897	40	1	3	0	30	0	0	0	25	IA	1	3	0	1	0	793	2.6
Patient no. 97	1	48.731	165.899	509.655	-123.852	0.251	1.918	0.521	-0.914	-0.358	7.236	46.506	163.717	563.543	-219.528	0.264	1.476	0.678	-0.224	-1.053	7.545	58	2	3	0	5	0	1	1	27	IIB	2	3	1	1	0	775	8
Patient no. 98	1	18.794	50.752	113.328	-36.883	0.555	1.785	0.56	-0.831	0.793	6.738	24.312	70.668	163.384	-247.154	0.411	2.297	0.435	-0.162	-1.27	7.382	66	2	2	10	20	0	0	0	16	IA	1	2	0	1	0	690	3.2
Patient no. 99	1	40.704	170.883	400.688	-331.902	0.173	2.167	0.462	0.357	-0.503	7.36	50.177	161.204	705.015	-433.894	0.358	1.871	0.535	0.714	-0.107	7.345	55	1	2	5	40	0	0	0	32	IB	1	5	0	1	0	574	1.4
Patient no. 100	1	36.723	117.108	615.774	40.303	0.567	1.282	0.78	-1.14	6.404	6.332	34.679	99.982	596.199	20.351	0.749	1.292	0.774	-2.063	4.744	6.619	61	1	2	10	0	0	0	0	35	IB	1	5	0	0	0	861	12.7
Patient no. 101	1	24.491	75.21	190.506	-261.369	0.426	1.884	0.531	0.071	-1.281	7.499	23.367	73.602	239.533	-293.226	0.556	1.299	0.77	0.156	-1.433	7.508	56	2	3	0	20	0	0	0	19	IA	1	2	0	1	0	802	5.9
Patient no. 102	1	17.013	67.578	91.914	-373.17	0.257	1.328	0.753	0.382	-0.112	6.695	18.18	51.51	158.406	-586.204	0.75	1.27	0.787	0.355	-0.46	6.941	58	1	3	0	0	0	0	0	7	IA	1	2	0	1	0	768	1.2
Patient no. 103	1	33.179	133.305	333.676	-420.705	0.236	1.327	0.754	0.535	-1.094	7.412	25.839	81.173	171.228	-201.728	0.326	1.741	0.574	0.182	-1.17	7.279	59	1	2	30	10	0	0	0	25	IA	1	3	0	0	1	806	9
Patient no. 104	1	17.126	57.312	106.477	-466.045	0.406	1.393	0.718	0.407	-0.813	6.938	13.875	37.702	83.185	-416.263	0.735	1.212	0.825	0.348	-1.374	6.833	68	2	3	0	0	0	0	0	8	IA	1	2	0	0	0	616	1.3
Patient no. 105	1	20.908	59.098	178.925	34.017	0.639	1.409	0.709	-0.702	1.645	6.809	18.582	59.569	139.067	27.617	0.492	1.357	0.737	-0.981	3.308	6.657	54	1	2	5	5	0	0	0	23	IA	1	3	0	1	0	785	3.6
Patient no. 106	1	25.438	101.141	288.622	-436.119	0.359	1.278	0.782	0.738	0.489	7.14	27.83	111.257	304.149	-440.862	0.31	1.219	0.82	0.663	0.109	7.151	69	2	3	0	70	0	0	0	21	IA	1	3	0	1	0	818	1.8
Patient no. 107	1	23.785	79.157	183.364	-645.824	0.367	1.78	0.562	1.741	5.521	6.358	25.008	72.106	246.108	-575.17	0.595	1.418	0.705	1.036	1.998	6.769	50	1	3	0	10	0	0	0	21	IA	1	3	0	0	0	775	2.9
Patient no. 108	1	29.441	95.771	449.584	36.895	0.617	1.328	0.753	-0.0005302	-0.053	7.063	30.307	91.959	422.871	21.668	0.628	1.441	0.694	-0.325	0.064	7.231	61	1	2	10	10	1	0	0	28	IA	1	3	0	1	0	831	7.8
Patient no. 109	1	17.871	54.459	169.653	-201.608	0.719	1.227	0.815	0.017	-0.412	6.94	17.756	51.876	158.41	-233.319	0.74	1.297	0.771	0.028	-0.723	7.141	60	2	3	0	20	0	0	0	15	IA	1	2	0	1	0	792	2
Patient no. 110	1	13.709	39.762	80.24	15.592	0.638	1.186	0.843	-0.748	1.073	6.328	16.132	46.404	115.081	-303.514	0.672	1.327	0.754	-0.169	-1.019	6.823	70	1	3	0	0	0	0	0	12	IA	1	2	0	1	0	788	3.6
Patient no. 111	1	28.987	89.993	308.551	-24.51	0.479	1.653	0.605	-0.102	0.204	7.008	22.763	56.497	189.14	24.493	0.745	2.094	0.477	-2.023	4.96	6.479	75	2	3	0	0	0	0	0	23	IA	1	3	0	1	1	808	6.3
Patient no. 112	1	27.026	89.21	227.821	13.389	0.36	1.506	0.664	-1.063	1.685	6.914	27.311	95.477	236.004	-80.843	0.325	1.631	0.613	-0.579	-0.087	7.037	68	1	2	50	0	1	0	0	18	IA	1	2	0	1	0	397	5.5
Patient no. 113	1	31.206	107.488	324.323	33.874	0.352	1.832	0.546	-1.013	2.849	6.609	32.996	114.803	286.29	54.947	0.273	1.925	0.519	-1.431	3.369	6.677	67	1	2	52	0	0	0	0	28	IA	1	3	0	1	0	696	4.1
Patient no. 114	1	20.67	57.391	171.175	20.501	0.655	1.492	0.67	-0.147	1.168	6.701	26.417	73.367	219.303	-49.501	0.512	1.703	0.587	-0.819	-0.58	7.104	64	1	2	30	0	1	1	0	18	IIA	2	2	1	1	0	285	6.8
Patient no. 115	1	40.645	154.059	440.571	-488.791	0.233	2.131	0.469	0.7	-0.537	7.415	37.303	139.846	386.481	-423.995	0.249	1.253	0.798	0.725	-0.674	7.361	66	1	3	0	40	0	0	0	21	IA	1	3	0	0	0	604	2.2
Patient no. 116	1	22.485	73.567	282.977	55.109	0.656	1.085	0.921	-0.098	0.974	6.795	23.299	71.363	291.111	-28.919	0.718	1.132	0.883	-1.285	1.043	7.04	59	1	2	15	0	1	2	0	23	IIB	2	3	1	0	0	760	5.5
Patient no. 117	1	32.142	104.715	392.048	20.895	0.449	1.373	0.729	-0.269	1.543	6.681	36.734	125.954	456.517	-68.281	0.362	1.493	0.67	-0.79	-0.634	7.373	56	2	3	0	10	0	0	0	25	IA	1	3	0	1	0	747	2.9
Patient no. 118	1	21.531	66.91	248.362	10.528	0.697	1.208	0.828	-1.501	2.412	6.843	31.447	97.549	396.835	41.719	0.525	1.577	0.634	-0.686	0.213	7.323	66	2	3	0	0	0	1	0	31	IIA	2	5	1	1	0	634	6.2
Patient no. 119	1	35.932	182.584	300.44	-634.375	0.116	1.832	0.546	2.43	8.731	6.219	22.333	77.644	228.522	-582.672	0.476	1.401	0.714	1.658	2.868	6.616	60	2	3	0	10	0	0	0	6	IA	1	2	0	1	0	685	0.7
Patient no. 120	2	32.914	107.974	395.004	65.529	0.426	1.544	0.648	0.247	0.23	7.14	29.861	105.632	319.887	48.184	0.359	1.501	0.666	0.134	0.183	7.161	64	1	2	20	0	0	0	0	27	IA	1	3	0	1	0	713	8.1
Patient no. 121	1	28.178	77.202	167.546	-55.502	0.465	1.798	0.556	-1.137	1.39	6.848	24.156	61.757	147.514	-93.2	0.486	2.329	0.429	-1.108	0.897	6.768	60	1	2	80	0	0	0	0	22	IA	1	3	0	1	0	775	7.8
Patient no. 122	1	33.427	116.298	622.949	38.041	0.58	1.215	0.823	-0.032	-0.16	7.185	32.173	107.439	606.732	85.57	0.661	1.275	0.784	1.698	3.24	6.622	79	2	3	0	0	0	0	0	28	IA	1	3	0	0	0	458	6.8
Patient no. 123	1	22.972	86.133	211.9	-103.693	0.363	1.46	0.685	-0.388	0.396	7.036	21.396	72.747	204.8	-136.19	0.486	1.298	0.77	0.193	-0.924	7.495	77	2	3	0	0	0	0	0	22	IA	1	3	0	1	0	662	2.5
Patient no. 124	1	29.785	102.482	261.852	6.171	0.314	1.583	0.632	-0.834	2.091	6.823	27.714	89.235	303.918	-151.516	0.48	1.586	0.631	0.031	-1.043	7.52	52	2	3	0	5	0	0	0	23	IA	1	3	0	1	0	343	5.3
Patient no. 125	1	22.834	74.208	231.614	-131.2	0.529	1.197	0.835	-0.739	-0.174	7.241	19.953	61.041	221.673	-51.193	0.748	1.14	0.877	-1.292	1.387	6.687	61	1	2	5	20	0	0	0	22	IA	1	3	0	1	0	441	2.8
Patient no. 126	1	23.012	71.94	209.658	19.191	0.508	1.193	0.838	-0.39	0.508	6.947	18.391	51.065	177.518	9.855	0.855	1.33	0.752	-1.668	3.078	6.376	70	1	2	20	5	0	0	0	25	IA	1	3	0	1	0	744	4.6
Patient no. 127	1	17.373	62.09	161.236	17.391	0.527	1.078	0.928	-0.1	-0.242	7.16	17.988	53.696	183.005	-45.083	0.798	1.164	0.859	-0.71	-0.59	7.246	68	2	3	0	0	0	0	0	13	IA	1	2	0	1	0	665	2.4
Patient no. 128	1	27.097	87.322	285.531	-111.571	0.472	1.116	0.896	-0.727	0.926	7.054	23.974	76.202	278.189	-131.208	0.602	1.062	0.942	0.016	-0.868	7.425	69	2	3	0	10	0	0	0	25	IA	1	3	0	1	0	633	3.5
Patient no. 129	1	22.267	74.719	125.428	-147.775	0.283	1.921	0.521	-0.08	-0.084	7.026	24.574	69.854	197.148	-372.462	0.508	1.643	0.609	0.319	-0.94	7.332	58	1	2	30	10	0	0	0	17	IA	1	2	0	1	0	767	2.4
Patient no. 130	1	22.257	76.904	151.526	-383.471	0.322	1.758	0.569	0.856	-0.24	7.018	21.684	65.449	172.108	-440.794	0.507	1.691	0.591	0.97	-0.326	7.127	53	2	3	0	25	0	0	0	21	IA	1	3	0	1	0	152	3.3
Patient no. 131	2	25.51	85.188	210.485	14.714	0.362	2.003	0.499	-0.694	1.479	6.853	27.622	81.66	260.301	-99.262	0.497	1.972	0.507	-0.825	-0.596	7.267	53	2	3	0	5	0	0	0	30	IA	1	3	0	1	0	610	3.2
Patient no. 132	1	23.075	70.239	221.509	44.138	0.563	1.132	0.883	3.952	33.637	5.743	19.789	56.68	213.15	-24.116	0.832	1.168	0.856	-0.447	2.247	6.504	55	1	2	30	0	0	5	1	21	IIB	2	3	1	1	0	722	8.2
Patient no. 133	1	16.594	59.114	106.787	4.741	0.384	1.433	0.698	-0.208	0.134	6.827	17.366	52.744	127.551	-182.008	0.576	1.475	0.678	-0.401	-0.838	6.852	75	1	2	60	10	0	0	0	15	IA	1	2	0	1	0	612	3.5
Patient no. 134	1	25.568	96.15	222.043	-160.016	0.301	1.278	0.782	-0.063	-0.178	7.106	23.154	103.305	189.824	-143.479	0.225	1.283	0.78	0.211	-0.189	7.067	76	2	3	0	20	0	0	0	25	IA	1	3	0	0	0	759	5.2
Patient no. 135	1	26.833	105.199	351.065	-29.361	0.402	1.174	0.852	-1.24	1.161	6.809	27.44	89.928	295.064	-62.746	0.458	1.577	0.634	-0.689	-0.701	7.223	74	2	3	0	30	1	0	0	25	IA	1	3	0	1	0	605	2.4
Patient no. 136	1	23.427	75.718	249.609	76.249	0.549	1.189	0.841	-0.107	0.426	6.909	23.717	70.327	252.734	41.799	0.643	1.177	0.85	-1.997	5.097	6.662	72	1	2	20	0	0	0	0	18	IA	1	2	0	1	0	577	4.9
Patient no. 137	1	11.122	33.021	48.302	-154.252	0.645	1.374	0.728	0.0008913	-0.915	6.358	14.918	48.706	117.82	-511.452	0.624	1.224	0.817	0.761	-0.15	6.879	55	2	3	0	0	0	0	0	12	IA	1	2	0	0	0	618	3.3
Patient no. 138	1	14.164	43.572	66.146	-424.615	0.438	1.744	0.573	0.435	-0.646	6.275	18.931	54.578	132.834	-572.045	0.56	1.582	0.632	0.816	0.386	6.817	71	1	3	0	60	0	0	0	19	IA	1	2	0	1	0	626	2.1
Patient no. 139	1	21.94	79.389	138.038	-22.006	0.277	1.306	0.765	-0.765	0.441	6.959	18.238	44.367	84.246	9.981	0.54	1.725	0.58	-0.838	0.298	6.581	63	1	2	45	0	0	0	0	20	IA	1	2	0	1	0	631	3.1
Patient no. 140	1	36.896	134.538	436.263	-37.976	0.304	2.154	0.464	-1.058	0.454	7.273	37.308	123.774	491.388	-131.709	0.403	2.153	0.465	-0.871	-0.108	7.298	70	2	3	0	30	0	0	0	35	IB	1	5	0	0	0	596	9.1
Patient no. 141	1	26.353	78.345	317.591	-395.799	0.673	1.421	0.704	0.572	-0.922	7.385	26.765	92.549	343.46	-485.724	0.504	1.242	0.805	0.676	-0.533	7.413	52	2	3	0	40	0	0	0	17	IA	1	2	0	1	0	527	3
Patient no. 142	1	16.134	46.969	87.699	-263.858	0.538	1.371	0.729	-0.205	-0.175	6.869	16.208	48.641	103.317	-320.271	0.549	1.344	0.744	-0.072	-0.491	6.827	63	2	2	6	30	0	0	0	13	IA	1	2	0	1	0	562	1.7
Patient no. 143	1	26.178	77.207	178.086	-33.917	0.377	2.659	0.376	-0.596	0.439	6.98	25.257	74.061	215.734	-152.327	0.496	2.056	0.486	-0.034	-0.939	7.352	55	1	3	0	20	0	0	0	22	IA	1	3	0	1	0	611	4.8
Patient no. 144	1	16.298	56.818	139.392	-687.023	0.546	1.136	0.88	2.335	6.958	6.235	15.647	45.148	103.807	-671.288	0.64	1.432	0.698	1.42	1.457	6.495	52	1	2	10	100	0	0	0	12	IA	1	2	0	1	0	709	2.1
Patient no. 145	1	14.339	36.412	73.68	11.754	0.709	1.771	0.565	-0.657	1.405	6.493	11.419	30.694	54.778	-62.289	0.731	1.652	0.605	-0.558	-0.487	6.422	48	2	3	0	20	0	0	0	10	IA	1	2	0	1	0	514	1.7
Patient no. 146	2	35.022	131.372	627.124	-8.578	0.457	1.246	0.803	-1.228	1.869	6.741	34.465	108.475	609.066	24.048	0.65	1.372	0.729	-0.722	-0.288	7.343	63	2	3	0	10	1	0	0	31	IB	1	5	0	1	0	661	4.1
Patient no. 147	1	27.809	81.684	339.529	32.872	0.639	1.532	0.653	-0.405	1.108	6.92	30.146	79.319	371.315	36.089	0.742	1.671	0.598	-1.287	0.42	7.071	51	2	3	0	0	1	0	0	35	IB	1	5	0	1	0	703	4.4
Patient no. 148	2	52.202	191.218	937.809	-73.695	0.322	1.498	0.668	-1.964	3.763	6.808	50.211	157.449	1019.03	-135.403	0.517	1.548	0.646	-0.617	-0.384	7.188	63	2	3	0	30	1	0	0	48	IB	1	5	0	1	0	656	10.9
Patient no. 149	1	24.841	70.946	211.959	-155.135	0.53	1.935	0.517	-0.467	0.023	7.134	29.764	77.303	257.076	-265.09	0.541	2.275	0.439	0.216	-1.254	7.432	52	2	3	0	0	0	0	0	22	IA	1	3	0	1	0	647	4.3
Patient no. 150	1	43.182	131.312	764.522	-685.72	0.61	1.359	0.736	1.505	3.784	6.582	46.382	130.856	825.841	-668.116	0.646	1.613	0.62	1.776	4.353	6.708	64	1	3	0	0	0	0	0	16	IA	1	2	0	1	0	666	2.8
Patient no. 151	1	27.141	79.249	356.451	37.637	0.71	1.415	0.707	-0.694	0.406	7.077	27.709	79.343	395.013	-106.013	0.789	1.319	0.758	-0.753	-0.891	7.263	74	1	2	40	5	0	0	0	28	IA	1	3	0	1	0	678	6.3
Patient no. 152	1	32.921	112.306	538.534	-275.519	0.538	1.089	0.919	0.104	-0.493	7.372	32.864	103.771	532.928	-270.053	0.622	1.125	0.889	0.095	-0.847	7.612	54	2	3	0	0	0	0	0	32	IB	1	5	0	0	0	712	1.4
Patient no. 153	1	13.633	41.642	106.379	23.735	0.771	1.1	0.909	-0.231	0.443	6.829	15.897	46.003	126.982	-43.967	0.754	1.271	0.787	-1.191	0.36	6.886	61	2	3	0	0	0	0	0	15	IA	1	2	0	0	0	694	3.4
Patient no. 154	2	53.912	202.74	1160.63	70.61	0.355	1.581	0.632	-0.221	0.481	6.748	51.563	144.513	1162.36	35.403	0.699	1.744	0.574	-2.738	10.527	6.203	71	1	3	0	0	1	0	1	40	IB	1	5	0	1	0	666	5.3
Patient no. 155	1	11.179	28.476	30.645	-490.156	0.481	1.826	0.548	1.034	0.203	5.841	11.97	44.455	72.035	-677.21	0.458	1.223	0.818	1.393	1.391	6.445	66	1	3	0	30	0	0	0	6	IA	1	2	0	0	0	502	1
Patient no. 156	1	24.457	78.117	212.617	27.459	0.439	1.314	0.761	-0.051	0.304	7.015	24.668	75.994	220.291	-87.58	0.479	1.426	0.701	-0.266	-1.248	7.448	59	1	2	50	0	0	0	0	21	IA	1	3	0	1	0	612	3.3
Patient no. 157	1	21.798	71.721	151.405	-68.084	0.37	1.763	0.567	0.037	-0.522	7.218	20.865	58.363	218.353	-245.951	0.806	1.442	0.694	-0.375	-0.855	7.551	68	2	3	0	30	0	0	0	22	IA	1	3	0	1	0	650	2.6
Patient no. 158	1	34.068	117.22	542.104	24.571	0.496	1.24	0.806	-1.612	5.778	6.674	36.488	100.542	589.633	-7.038	0.733	1.426	0.701	-1.248	0.359	7.063	82	2	3	0	0	0	0	0	35	IB	1	5	0	0	0	633	11
Patient no. 159	2	22.91	70.828	153.467	-73.192	0.386	1.962	0.51	-0.262	-0.319	7.199	21.159	60.013	171.175	-174.286	0.596	1.863	0.537	-0.262	-0.426	7.229	64	2	3	0	40	0	0	0	21	IA	1	3	0	0	0	579	0.8
Patient no. 160	1	22.373	75.9	262.696	21.46	0.572	1.132	0.884	-1.464	3.098	6.847	23.55	78.02	251.083	2.928	0.52	1.274	0.785	-1.371	0.833	6.913	63	1	2	40	0	0	0	0	25	IA	1	3	0	1	0	595	11.3
Patient no. 161	1	28.081	108.282	279.162	-328.314	0.297	1.658	0.603	0.248	-1.378	7.336	25.587	80.561	325.274	-233.59	0.631	1.246	0.803	0.556	-0.918	7.569	44	2	3	0	30	0	0	0	21	IA	1	3	0	0	0	615	2.9
Patient no. 162	1	16.807	56.654	87.16	32.416	0.345	1.18	0.847	-1.609	3.104	6.076	17.055	48.817	107.637	-212.922	0.57	1.36	0.735	-0.248	-1.512	6.826	71	1	2	80	0	0	0	0	15	IA	1	2	0	1	0	612	3
Patient no. 163	1	15.66	53.052	83.266	-401.938	0.375	1.363	0.734	0.645	0.144	6.948	14.574	43.624	81.965	-406.79	0.541	1.291	0.775	0.53	-0.439	6.892	61	2	3	0	30	0	0	0	15	IA	1	2	0	1	0	622	2.1
Patient no. 164	1	46.909	163.949	865.897	11.737	0.407	1.172	0.854	-1.595	6.888	6.466	44.669	149.481	897.2	-22.259	0.505	1.15	0.869	-1.788	8.165	6.208	71	2	3	0	30	0	0	0	50	IB	1	5	0	0	0	634	7.8
Patient no. 165	1	17.79	55.356	155.711	41.08	0.639	1.155	0.866	0.285	-0.014	6.854	17.893	50.723	175.921	-60.88	0.859	1.155	0.866	-0.875	-0.429	7.17	52	2	3	0	0	0	0	0	21	IA	1	3	0	1	0	576	8.1
Patient no. 166	1	27.42	88.748	368.791	55.347	0.588	1.184	0.844	-1.618	4.564	6.554	28.508	86.042	366.355	33.286	0.622	1.188	0.842	-1.246	1.373	7.098	65	2	2	8	0	0	0	0	31	IB	1	5	0	1	0	631	5.5
Patient no. 167	1	14.747	45.543	83.118	73.347	0.509	1.432	0.698	0.421	0.817	6.45	17.037	48.622	115.418	-62.239	0.613	1.591	0.628	-0.637	-0.632	7.066	37	2	3	0	80	0	0	0	16	IA	1	2	0	1	0	632	4.9
Patient no. 168	2	44.633	134.412	768.336	38.476	0.536	1.746	0.573	-1.055	7.781	6.211	43.181	124.559	689.853	23.508	0.559	1.888	0.53	-1.564	3.931	6.497	52	1	2	10	0	1	0	1	40	IB	1	5	0	1	0	592	10.4
Patient no. 169	1	31.428	88.485	356.645	54.222	0.573	1.641	0.609	-0.693	1.018	6.915	30.797	89.262	372.814	0.291	0.588	1.593	0.628	-1.468	1.238	6.943	71	1	3	0	20	1	0	0	31	IB	1	5	0	1	0	568	3.2
Patient no. 170	1	18.553	55.386	136.622	-588.623	0.609	1.461	0.685	1.342	2.121	6.554	16.69	42.429	114.443	-529.709	0.799	1.65	0.606	0.93	0.413	6.924	61	2	3	0	40	0	0	0	15	IA	1	2	0	1	0	424	3.4
Patient no. 171	1	30.445	94.053	240.78	-341.486	0.673	1.165	0.858	0.575	0.719	6.943	29.911	99.392	456.885	-471.411	0.587	1.145	0.874	-0.13	-0.181	7.395	56	1	2	30	10	0	0	0	24	IA	1	3	0	0	0	372	4.1
Patient no. 172	1	13.284	39.901	65.75	-432.846	0.527	1.08	0.926	0.497	-0.321	6.33	11.147	31.845	67.201	-454.885	0.833	1.175	0.851	0.118	-0.209	6.408	52	1	2	35	60	0	0	0	15	IA	1	2	0	1	0	574	2.1
Patient no. 173	2	58.763	253.428	1620.31	74.331	0.317	1.341	0.746	-0.404	1.717	6.634	56.382	207.183	1396.88	83.247	0.409	1.438	0.695	0.42	2.262	6.372	63	1	2	30	0	1	0	1	62	IIA	2	6	0	1	0	437	9.5
Patient no. 174	1	16.157	44.931	105.239	102.915	0.658	1.267	0.789	-0.127	0.141	6.709	16.42	41.797	96.265	15.869	0.692	1.344	0.744	-1.209	0.957	6.522	75	1	2	20	0	0	0	0	15	IA	1	2	0	1	0	615	7.5
Patient no. 175	2	28.313	86.037	398.786	-22.136	0.684	1.16	0.862	-1.434	2.123	6.783	23.125	68.965	304.27	9.271	0.804	1.081	0.925	-1.199	1.367	6.721	56	1	2	15	0	0	1	0	27	IIB	2	3	1	0	0	571	10.7
Patient no. 176	1	21.215	68.061	240.153	-59.295	0.653	1.358	0.736	-0.673	-0.355	7.329	21.636	66.19	241.959	-127.192	0.694	1.282	0.78	-0.629	-0.584	7.386	56	1	3	0	20	0	0	0	18	IA	1	2	0	1	0	531	2.2
Patient no. 177	2	37.696	176.935	495.412	-468.101	0.202	1.37	0.73	0.914	0.016	7.276	31.689	110.464	413.519	-340.771	0.43	1.279	0.782	0.473	-0.008	7.191	76	1	2	45	10	0	0	0	24	IA	1	3	0	1	0	525	5.7
Patient no. 178	2	49.119	193.942	854.765	-43.432	0.322	1.374	0.728	-0.892	2.282	6.87	43.486	139.761	673.675	29.152	0.479	1.599	0.625	-1.136	1.59	7.032	57	1	2	40	0	0	1	1	60	IIB	2	6	1	1	0	560	9.6
Patient no. 179	1	19.501	62.773	132.238	17.391	0.465	1.839	0.544	-2.274	10.026	6.275	18.291	50.323	142.181	-155.944	0.706	1.653	0.605	-1.222	1.686	6.759	62	2	3	0	0	0	0	0	18	IA	1	2	0	0	0	571	2.5
Patient no. 180	1	28.26	90.95	267.763	-1.716	0.408	2.086	0.479	-1.406	4.232	6.65	27.224	82.865	248.137	-33.81	0.454	1.548	0.646	-0.316	-0.826	7.301	65	2	3	0	0	0	0	0	26	IA	1	3	0	0	0	597	2.4
Patient no. 181	1	34.03	105.253	525.206	59.664	0.614	1.218	0.821	-0.191	0.279	7.044	28.423	94.195	429.073	58.559	0.606	1.078	0.927	-0.293	0.787	6.821	61	1	3	0	0	0	0	0	25	IA	1	3	0	0	0	538	3.3
Patient no. 182	1	14.497	45.433	105.704	-45.242	0.646	1.079	0.926	-0.721	-0.463	6.801	12.995	39.408	100.749	-83.791	0.815	1.067	0.937	-0.709	-0.636	6.908	70	1	3	0	20	0	0	0	18	IA	1	2	0	1	0	562	4.2
Patient no. 183	1	30.817	110.534	410.986	53.72	0.426	1.497	0.668	-0.079	0.297	7.007	28.423	87.597	376.334	43.81	0.616	1.57	0.637	-0.56	1.072	6.66	58	2	3	0	0	0	3	0	30	IIB	2	3	1	1	0	561	6.2
Patient no. 184	1	37.947	134.05	473.937	6.549	0.331	1.337	0.748	0.026	0.194	6.983	37.237	132.725	552.406	24.234	0.395	1.119	0.894	-0.876	2.027	6.88	42	2	3	0	0	0	1	0	29	IIB	2	3	1	1	0	485	2.6
Patient no. 185	1	20.495	67.726	208.448	8.526	0.571	1.09	0.917	-0.668	2.031	6.517	20.133	60.835	218.424	-41.519	0.742	1.055	0.948	-1.591	1.913	6.612	40	1	2	10	0	0	0	0	28	IA	1	3	0	1	0	413	10.4
Patient no. 186	1	35.301	138.087	264.481	-652.743	0.263	1.623	0.616	1.581	3.833	6.729	29.728	104.689	380.974	-409.492	0.435	1.17	0.854	0.821	0.374	7.267	54	2	3	0	40	0	0	0	28	IA	1	3	0	1	0	530	2.2
Patient no. 187	2	51.504	177.132	1296.82	75.169	0.52	1.425	0.702	-0.055	-0.069	7.187	49.01	173.837	1327.49	63.568	0.552	1.357	0.737	-0.08	0.043	7.036	59	2	3	0	0	0	1	0	55	IIB	2	6	1	1	0	503	3.1
Patient no. 188	1	26.732	109.181	395.428	35.203	0.418	1.153	0.867	-0.936	1.396	6.953	23.874	69.32	338.826	-32.147	0.886	1.244	0.804	-1.183	0.027	6.843	58	2	3	0	5	1	0	0	36	IB	1	5	0	1	0	506	6.5
Patient no. 189	1	31.179	108.912	296.484	40.539	0.315	1.556	0.643	0.185	-0.061	7.148	26.119	81.4	275.359	-31.669	0.522	1.471	0.68	-0.422	-1.005	7.462	74	2	3	0	0	0	0	0	43	IB	1	5	0	1	0	487	8.9
Patient no. 190	1	40.534	117.342	499.434	31.023	0.54	1.919	0.521	-0.788	4.518	6.559	40.871	107.105	599.234	-50.904	0.656	2.113	0.473	-1.968	4.82	6.649	59	1	1	8	0	0	0	0	42	IB	1	5	0	1	0	527	9.2
Patient no. 191	2	30.37	96.273	480.887	21.205	0.652	1.384	0.722	0.12	-0.056	7.068	30.932	91.561	488.047	29.733	0.732	1.346	0.743	-2.126	4.761	6.152	40	2	3	0	0	0	0	0	30	IA	1	3	0	1	0	842	10.2
Patient no. 192	2	39.148	132.658	712.184	72.223	0.57	1.143	0.875	0.097	0.462	7.017	34.358	109.975	658.605	73.684	0.684	1.232	0.811	-0.0003555	-0.096	7.205	60	2	3	0	0	0	0	0	30	IA	1	3	0	1	0	730	10.5
Patient no. 193	2	39.891	110.076	557.569	19.671	0.578	2.083	0.48	-0.581	0.49	6.546	39.983	107.318	572.732	42.829	0.625	1.952	0.512	-0.861	0.347	6.94	63	1	2	40	0	0	1	0	35	IIA	2	5	1	1	0	594	11.7
Patient no. 194	2	36.159	104.961	451.121	72.373	0.515	1.417	0.706	0.155	-0.084	6.995	30.576	88.335	448.034	55.267	0.722	1.35	0.741	-1.034	2.378	6.542	67	2	3	0	0	0	0	0	35	IB	1	5	0	1	0	770	3.2
